# Supplementary material for: Ni-Mg-Al Hydrotalcite-Derived Catalysts for Ammonia Decomposition—From Precursor to Effective Catalyst
Source: Molecules. 2025 Feb 25;30(5):1052. doi: 10.3390/molecules30051052 (PMC11901857; doi:10.3390/molecules30051052)
Supplement: Supplementary file 1 [file molecules-30-01052-s001.zip]

Archive with 1 entries (1 files):
- molecules-3468285-supplementary.pdf
